# Supplementary material for: Developments and perspectives in high-throughput protein glycomics: enabling the analysis of thousands of samples
Source: Glycobiology. 2022 Apr 22;32(8):651–63. doi: 10.1093/glycob/cwac026 (PMC9280525; doi:10.1093/glycob/cwac026)
Supplement: 20220412_SupTables_cwac026 [file 20220412_suptables_cwac026.xlsx]

## Sheet: Table SI
Table SI. Total serum N-glycosylation annotations obtained by HILIC-UHPLC-FLD, CGE-LIF and MALDI-MS
Overview of the peaks annotated with each analytical platform in Figure 1. A pool of total serum N-glycans was subjected to CGE-LIF, HILIC-FLD and MALDI-FTICR-MS. CGE-LIF was performed after APTS labeling [1]. HILIC-UHPLC-FLD was performed after 2-AB labeling [1]. MALDI-FT-ICR-MS was performed after differential sialic acid esterification [2]. Some CGE-LIF and HILIC-UHPLC-FLD signals correspond t…
H: hexose, N: N-acetylhexosamine, F: fucose, cF: core fucose, S: N-acetylneuraminic acid, A: antennary N-acetylglucosamine, B: bisecting N-acetylglucosamine, G: galactose, M: mannose. Numbers in brackets indicate the linkage of the trait.
[1] Reiding, K.R., et al., High-throughput Serum N-Glycomics: Method Comparison and Application to Study Rheumatoid Arthritis and Pregnancy-associated Changes. Mol Cell Proteomics, 2019. 18(1): p. 3-15.
[2] Vreeker, G.C.M., et al., Automated Plasma Glycomics with Linkage-Specific Sialic Acid Esterification and Ultrahigh Resolution MS. Anal Chem, 2018. 90(20): p. 11955-11961.
		Compositional annotation		Oxford annotation		CGE-LIF		HILIC-UHPLC-FLD		MALDI-FTICR-MS*
Glycan #	Depiction	Composition	Isomers	Glycan	Isomers	Peak # (Fig. 1A)	Observed	Peak # (Fig. 1B)	Observed	Observed	Peak # (Fig. 1C)	[M+Na]+
1		H3N3		A1						X	2	1136.4
2		H3N3F1		FA1						X	4	1282.45
3		H3N3F1S1
3.1			H3N3F1S2,31		INSOURCE					X	15	1555.54
3.2			H3N3F1S2,61		INSOURCE					X	18	1601.58
4		H3N3F2S1
4.1			H3N3F2S2,31		INSOURCE					X	24	1701.6
5		H3N3S1
5.1			H3N3S2,31		INSOURCE					X	7	1409.48
5.2			H3N3S2,61		INSOURCE					X	10	1455.52
6		H3N4		A2						X	6	1339.48
7		H3N4F1		A2F1						X	12	1485.53
7.1			H3N4cF1		FA2	31	X	1	X
8		H3N5		A2B						X	14	1542.56
9		H3N5F1		A2BF						X	23	1688.61
9.1			H3N5cF1		FA2B	35	X	2	X
10		H4N2		M4						X	1	1095.37
11		H4N3		A1G1						X	5	1298.45
11.1			H4N3[3]		A1[3]G1	29	X
11.2			H4N3[6]		A1[6]G1	28	X
12		H4N3F1		A1F1G1						X	9	1444.51
12.1			H4N3[3]cF1		FA1[3]G1	33	X
13		H4N3F1S1		A1F1G1S1
13.1			H4N3[3]cF1S1[6]		FA1[3]G1S[6]1	12	X
13.2			H4N3[6]cF1S1[3]		FA1[6]G1S[3]1	12	X
13.3			H4N3F1S1[3]		A1F1G1S[3]1					X	26	1717.59
13.4			H4N3F1S1[6]		A1F1G1S[3]1					X	29	1763.63
14		H4N3F2S1		A1F2G1S1
14.1			H4N3F2S1[3]		A1[3]F2G1S[3]1					X	35	1863.65
15		H4N3S1		A1G1S1
15.1			H4N3S1[3]		A1[3]G1S[3]1					X	16	1571.53
15.2			H4N3S1[6]		A1[3]G1S[6]1					X	19	1617.58
15.3			H4N3[3]S1[6]		A1[3]G1S[6]1	10	X
16		H4N4		A2G1						X	13	1501.53
16.1			H4N4[3]		A2[3]G1	34	X
16.2			H4N4[6]		A2[6]G1	32	X
17		H4N4F1		A2F1G1						X	21	1647.59
17.1			H4N4[3]cF1		FA2[3]G1	40	X	5	X
17.2			H4N4[6]cF1		FA2[6]G1	39	X	4	X
18		H4N4F1S1		A2F1G1S1
18.1			H4N4[6]cF1S1[3]		FA2[6]G1S[3]1	21	X
18.2			H4N4cF1S1		FA2G1S1			13	X
18.3			H4N4cF1S1[6]		FA2G1S[6]1	20	X
18.4			H4N4F1S1[3]		A2F1G1S[3]1					X	40	1920.67
18.5			H4N4F1S1[6]		A2F1G1S[6]1					X	44	1966.71
19		H4N4F2S1		A2F2G1S1
19.1			H4N4F2S1[3]		A2F2G1S[3]1					X	48	2066.73
20		H4N4S1		A2G1S1
20.1			H4N4[3]S1[6]		A2[3]G1S[6]1	14	X
20.2			H4N4[6]S1[6]		A2[6]G1S[6]1	12	X
20.3			H4N4S1[3]		A2G1S[3]1					X	30	1774.61
20.4			H4N4S1[6]		A2G1S[6]1					X	33	1820.66
21		H4N5		A2BG1						X	25	1704.61
21.1			H4N5[6]		A2[6]BG1			3	X
22		H4N5F1		A2BF1G1						X	34	1850.67
22.1			H4N5[3]cF1		FA2[3]BG1	42	X	7	X
22.2			H4N5[6]cF1		FA2[6]BG1	41	X	6	X
23		H4N5F1S1		A2BF1G1S1
23.4			H4N5[6]cF1S1[6]		FA2[6]BG1S[6]1	21	X
23.5			H4N5cF1S1		FA2BG1S1			13	X	X	53	2169.79
23.5			H4N5F1S1[6]		A2BF1G1S[6]1					X	53	2169.79
24		H4N5S1		A2BG1S1				12	X
24.5			H4N5S1[6]		A2BG1S[6]1					X	47	2023.73
25		H5N2		M5		25	X	2	X	X	3	1257.42
26		H5N3		M4A1G1						X	11	1460.5
27		H5N3S1		M4A1G1S1				12	X
27.1			H5N3S1[3]		M4A1G1S[3]1					X	27	1733.59
27.2			H5N3S1[6]		M4A1G1S[6]1					X	31	1779.63
28		H5N3F1S1		M4A1F1G1S1
28.1			H5N3F1S1[3]		M4A1F1G1S[3]1					X	37	1879.64
29		H5N4		A2G2		41	X	8	X	X	22	1663.58
30		H5N4F1		A2F1G2		44	X			X	32	1809.64
30.1			H5N4cF1		FA2G2	45	X	10	X
31		H5N4F1S1		A2F1G2S1
31.1			H5N4cF1S1		FA2G2S1			16	X
31.2			H5N4F1S1[3]		A2F1G2S[3]1					X	50	2082.72
31.3			H5N4[3]cF1S1[3]		FA2[3]G2S[3]1	27	X
31.4			H5N4[6]cF1S1[3]		FA2[6]G2S[3]1	26	X
31.5			H5N4cF1S1[6]		FA2G2S[6]1	25	X
31.6			H5N4F1S1[6]		A2F1G2S[6]1					X	51	2128.77
32		H5N4F1S2		A2F1G2S2
32.1			H5N4cF1S2		FA2G2S2			18,21,22	X
32.2			H5N4cF1S2[3,3]		FA2G2S[3,3]2	11	X
32.3			H5N4F1S2[3,3]		A2F1G2S[3,3]2					X	62	2355.81
32.4			H5N4cF1S2[3,6]		FA2G2S[3,6]2	9	X
32.5			H5N4F1S2[3,6]		A2F1G2S[3,6]2	8	X			X	63	2401.85
32.6			H5N4cF1S2[6,6]		FA2G2S[6,6]2	7	X			X	64	2447.89
33		H5N4F2		A2F2G2						X	43	1955.7
34		H5N4F2S2		A2F2G2S2
34.1			H5N4cF1F1S2		FA2F1G2S2			25	X
34.2			H5N4F2S2[3,6]		A2F2G2S[3,6]2					X	68	2547.91
35		H5N4S1		A2G2S1				12,14	X
35.1			H5N4S1[3]		A2G2S[3]1					X	41	1936.67
35.2			H5N4S1[6]		A2G2S[6]1	22	X			X	45	1982.71
36		H5N4S2		A2G2S2				18,20,21	X
36.1			H5N4S2[3,3]		A2G2S[3,3]2					X	55	2209.75
36.2			H5N4S2[3,6]		A2G2S[3,6]2	6	X			X	57	2255.79
36.3			H5N4S2[6,6]		A2G2S[6,6]2	4	X			X	59	2301.83
37		H5N5		A2BG2		43	X	9	X	X	36	1866.66
38		H5N5F1		A2BF1G2						X	46	2012.72
38.1			H5N5cF1		FA2BG2	46	X	11	X
39		H5N5F1S1		A2BF1G2S1
39.1			H5N5cF1S1		FA2BG2S1			17	X
39.2			H5N5cF1S1[6]		FA2BG2S[6]1	26	X
39.3			H5N5F1S1[6]		A2BF1G2S[6]1					X	60	2331.85
40		H5N5F1S2		A2BF1G2S2
40.1			H5N5cF1S2		FA2BG2S2			23	X
40.2			H5N5F1S2[3,6]		A2BF1G2S[3,6]2					X	70	2604.93
40.3			H5N5cF1S2[6,6]		FA2BG2S[6,6]2	9	X			X	72	2650.97
41		H5N5F2		A2BF2G2						X	52	2158.78
42		H5N5F2S1		A2BF2G2S1
42.1			H5N5F2S1[6]		A2BF2G2S[6]1					X	65	2477.9
43		H5N5S1		A2BG2S1				15	X
43.1			H5N5S1[6]		A2BG2S[6]1					X	54	2185.79
43.2			H5N5[3]S1[6]		A2[3]BG2S[6]1	24	X
43.3			H5N5[6]S1[6]		A2[6]BG2S[6]1	23	X
44		H5N5S1Ac		A2BG2S1Ac
44.1			H5N5S1[6]Ac		A2BG2S[6]1Ac					X	56	2227.8
45		H5N5S2		A2BG2S2				21	X
45.1			H5N5S2[6,6]		A2BG2S[6,6]2					X	67	2504.91
46		H6N2		M6		30	X	7	X	X	8	1419.48
47		H6N3		M5A1G1							20	1622.55
48		H6N3S1		M5A1G1S1
48.1			H6N3S1[3]		M5A1G1S[3]1					X	38	1895.64
48.2			H6N3S1[6]		M5A1G1S[6]1					X	42	1941.68
49		H6N5		A3G3
49.1			H6N5[4]		A3[4]G3	48	X
49.2			H6N5[6]		A3[6]G3	47	X
50		H6N5F1		A3F1G3
50.1			H6N5[4]F1		A3[4]F1G3	49	X
51		H6N5F1S1		A3F1G3S1				24	X
51.1			H6N5F1S1[6]		A3F1G3S[6]1					X	66	2493.9
52		H6N5F1S2		A3F1G3S2				21,25,28,29	X
52.1			H6N5cF1S2		FA3G3S2			26	X
52.2			H6N5F1S2[3,3]		A3F1G3S[3,3]2						76	2720.94
52.3			H6N5F1S2[3,6]		A3F1G3S[3,6]2	21	X			X	77	2766.98
52.4			H6N5cF1S2[6,6]		FA3G3S[6,6]2	20	X
52.5			H6N5F1S2[6,6]		A3F1G3S[6,6]2	19	X			X	78	2813.02
53		H6N5F1S3		A3F1G3S3				30,33	X
53.1			H6N5cF1S3		FA3G3S3			31,34	X
53.2			H6N5F1S3[3,3,3]		A3F1G3S[3,3,3]3					X	84	2994.03
53.4			H6N5F1S3[3,3,6]		A3F1G3S[3,3,6]3					X	86	3040.07
53.5			H6N5F1S3[3,6,6]		A3F1G3S[3,6,6]3	5	X			X	87	3086.11
53.6			H6N5cF1S3[6,6,6]		FA3G3S[6,6,6]3					X	89	3132.15
54		H6N5F2S3		A3F2G3S3
54.1			H6N5cF1F1S3		FA3F1G3S3			35	X
54.2			H6N5F2S3[3,3,6]		A3F2G3S[3,3,6]3					X	90	3186.13
54.3			H6N5F2S3[3,6,6]		A3F2G3S[3,6,6]3					X	91	3232.17
55		H6N5S1		A3G3S1				21	X
55.1			H6N5S1[3]		A3G3S[3]1					X	58	2301.8
55.2			H6N5S1[6]		A3G3S[6]1	30	X			X	61	2347.84
56		H6N5S2		A3G3S2				24-26	X
56.1			H6N5S2[3,3]		A3G3S[3,3]2						69	2574.88
56.2			H6N5S2[3,6]		A3G3S[3,6]2	17,18	X			X	71	2620.93
56.3			H6N5S2[6,6]		A3G3S[6,6]2	16	X			X	73	2666.97
57		H6N5S3		A3G3S3				27-32	X
57.1			H6N5S3[3,3,3]		A3G3S[3,3,3]3					X	79	2847.97
57.2			H6N5S3[3,3,6]		A3G3S[3,3,6]3					X	81	2894.01
57.3			H6N5S3[3,6,6]		A3G3S[3,6,6]3	3	X			X	82	2940.05
57.4			H6N5S3[6,6,6]		A3G3S[6,6,6]3	2	X			X	83	2986.09
58		H6N6F1S1		A3BF1G3S1
58.1			H6N6F1S1[6]		A3BF1G3S[6]1					X	74	2696.98
59		H7N2		M7		36	X	12	X	X	17	1581.53
59.1			H7N2[D1]		M7 D1	38	X
59.2			H7N2[D3]		M7 D3	37	X
60		H7N6F1S1		A4F1G4S1
60.1			H7N6F1S1[6]		A4F1G4S[6]1					X	80	2859.03
62		H7N6F1S2		A4F1G4S2
62.1			H7N6F1S2[3,6]		A4F1G4S[3,6]2					X	88	3132.12
63		H7N6F1S3		A4F1G4S3				35-38	X
63.1			H7N6F1S3[3,3,6]		A4F1G4S[3,3,6]3					X	95	3405.2
63.2			H7N6F1S3[3,6,6]		A4F1G4S[3,6,6]3	14	X			X	96	3451.24
64		H7N6F1S4		A4F1G4S4				38,39	X
64.1			H7N6F1S4[3,3,3,3]		A4F1G4S[3,3,3,3]4					X	102	3632.24
64.2			H7N6F1S4[3,3,3,6]		A4F1G4S[3,3,3,6]4					X	104	3678.28
64.3			H7N6F1S4[3,3,6,6]		A4F1G4S[3,3,6,6]4					X	105	3724.33
64.4			H7N6F1S4[3,6,6,6]		A4F1G4S[3,6,6,6]4					X	106	3770.37
65		H7N6F2S3		A4F2G4S3
65.1			H7N6F2S3[3,3,6]		A4F2G4S[3,3,6]3					X	98	3551.26
65.2			H7N6F2S3[3,6,6]		A4F2G4S[3,6,6]3					X	100	3597.3
66		H7N6F2S4		A4F2G4S4				39	X
66.1			H7N6F2S4[3,3,3,6]		A4F2G4S[3,3,3,6]4					X	107	3824.34
66.2			H7N6F2S4[3,3,6,6]		A4F2G4S[3,3,6,6]4					X	108	3870.38
67		H7N6F3S4		A4F3G4S4
67.1			H7N6F3S4[3,3,3,6]		A4F3G4S[3,3,3,6]4					X	111	3970.4
68		H7N6S1		A4G4S1
68.1			H7N6S1[6]		A4G4S[6]1					X	75	2712.97
69		H7N6S2		A4G4S2
69.1			H7N6S2[6,6]		A4G4S[6,6]2	24	X			X	85	3032.1
70		H7N6S3		A4G4S3				34,36	X
70.1			H7N6S3[3,3,3]		A4G4S[3,3,3]3	13,15	X
70.2			H7N6S3[3,3,6]		A4G4S[3,3,6]3	11	X			X	92	3259.14
70.3			H7N6S3[3,6,6]		A4G4S[3,6,6]3					X	93	3305.18
70.4			H7N6S3[6,6,6]		A4G4S[6,6,6]3					X	94	3351.23
71		H7N6S4		A4G4S4				37,38	X
71.1			H7N6S4[3,3,3,6]		A4G4S[3,3,3,6]4					X	97	3532.23
71.2			H7N6S4[3,3,6,6]		A4G4S[3,3,6,6]4					X	99	3578.27
71.3			H7N6S4[3,6,6,6]		A4G4S[3,6,6,6]4					X	101	3624.31
71.4			H7N6S4[6,6,6,6]		A4G4S[6,6,6,6]4	1	X			X	103	3670.35
72		H8N2		M8		42	X			X	28	1743.58
73		H8N7F1S4		A4G4F1LacS4
73.1			H8N7F1S4[3,3,3,3]		A4G4F1LacS[3,3,3,3]4					X	113	3997.38
73.2			H8N7F1S4[3,3,3,6]		A4G4F1LacS[3,3,3,6]4					X	114	4043.42
73.3			H8N7F1S4[3,3,6,6]		A4G4F1LacS[3,3,6,6]4					X	115	4089.46
74		H8N7S4		A4G4LacS4
74.1			H8N7S4[3,3,3,6]		A4G4LacS[3,3,3,6]4					X	109	3897.36
74.2			H8N7S4[3,3,6,6]		A4G4LacS[3,3,6,6]4					X	110	3943.4
74.3			H8N7S4[3,6,6,6]		A4G4LacS[3,6,6,6]4					X	112	3989.44
75		H9N2		M9		45	X	19	X	X	39	1905.63
76		H10N2		M9Glc						X	49	2067.69
									0
										0

## Sheet: Table SII - CGE-LIF
Table SII. CGE-LIF annotation.
Overview of the peaks annotated with CGE-LIF after APTS labeling [1].The Oxford annotation was used for structural assignments.
A: antennary N-acetylglucosamine, B: bisecting N-acetylglucosamine, G: galactose, M: mannose, F: fucose, S: N-acetylneuraminic acid. Numbers in brackets indicate the linkage of the trait.
[1] Reiding, K.R., et al., High-throughput Serum N-Glycomics: Method Comparison and Application to Study Rheumatoid Arthritis and Pregnancy-associated Changes. Mol Cell Proteomics, 2019. 18(1): p. 3-15.
Peak	Structure
1	A4G4S[6,6,6,6]4
2	A3G3S[6,6,6]3
3	A3G3S[3,6,6]3
4	A2G2S[6,6]2
5	A3F1G3S[3,6,6]3
6	A2G2S[3,6]2
7	FA2G2S[6,6]2
8	A2F1G2S[3,6]2
9	FA2BG2S[6,6]2	FA2G2S[3,6]2
10	A1[3]G1S[3]1
11	FA2G2S[3,3]2	A4G4S[3,3,6]3
12	FA1[3]G1S[6]1	FA1[6]G1S[3]1	A2[6]G1S[6]1
13	A4G4S[3,3,3]3
14	A2[3]G1S[6]1	A4F1G4S[3,6,6]3
15	A4G4S[3,3,3]3
16	A3G3S[6,6]2
17	A3G3S[3,6]2
18	A3G3S[3,6]2
19	A3F1G3S[6,6]2
20	FA2G1S[6]1	FA3G3S[6,6]2
21	A3F1G3S[3,6]2	FA2[6]G1S[3]1	FA2[6]BG1S[6]1
22	A2G2S[6]1	FA2[6]BG1S[6]1
23	A2[6]BG2S[6]1
24	A2[3]BG2S[6]1	A4G4S[6,6]2
25	FA2G2S[6]1	Man5
26	FA2BG2S[6]1	FA2[6]G2S[3]1
27	FA2[3]G2S[3]1
28	A1[6]G1
29	A1[3]G1
30	Man6	A3G3S[6]1
31	FA2	A3G3S[6]1
32	A2[6]G1
33	FA1[3]G1
34	A2[3]G1
35	FA2B
36	Man7
37	Man7[D3]
38	Man7[D1]
39	FA2[6]G1
40	FA2[3]G1
41	A2G2	FA2[6]BG1
42	Man8	FA2[3]BG1
43	A2BG2
44	A2F1G2
45	FA2G2	Man9
46	FA2BG2
47	A3[6]G3
48	A3[4]G3
49	A3[4]F1G3

## Sheet: Table SIII - HILIC-UHPLC-FLD
Table SIII. HILIC-UHPLC-FLD annotation.
Overview of the peaks annotated with HILIC-UPLC-FLD after 2-AB labeling [1].The Oxford annotation was used for structural assignments.
A: antennary N-acetylglucosamine, B: bisecting N-acetylglucosamine, G: galactose, M: mannose, F: fucose, S: N-acetylneuraminic acid. Numbers in brackets indicate the linkage of the trait.
[1] Reiding, K.R., et al., High-throughput Serum N-Glycomics: Method Comparison and Application to Study Rheumatoid Arthritis and Pregnancy-associated Changes. Mol Cell Proteomics, 2019. 18(1): p. 3-15.
Peak	Structure
1	FA2
2	FA2B	M5
3	A2[6]BG1
4	FA2[6]G1
5	FA2[3]G1
6	FA2[6]BG1
7	M6	FA2[3]BG1
8	A2G2
9	A2BG2
10	FA2G2
11	FA2BG2
12	M7	A2G2S1	M4A1G1S1	A2BG1S1
13	FA2G1S1	FA2BG1S1
14	A2G2S1
15	A2BG2S1
16	FA2G2S1
17	FA2BG2S1
18	A2G2S2	FA2G2S2
19	M9
20	A2G2S2
21	A2G2S2	A3G3S1	FA2G2S2	A2BG2S2	A3F1G3S2
22	FA2G2S2
23	FA2BG2S2
24	A3G3S2	A3F1G3S1
25	A3G3S2	FA2F1G2S2	A3F1G3S2
26	A3G3S2	FA3G3S2
27	A3F1G3S2	A3G3S3
28	A3G3S3	A3F1G3S2
29	A3G3S3	A3F1G3S2
30	A3G3S3	A3F1G3S3
31	FA3G3S3	A3G3S3
32	A3G3S3
33	A3F1G3S3
34	FA3G3S3	A4G4S3
35	FA3F1G3S3	A4F1G4S3
36	A4G4S3	A4F1G4S3
37	A4G4S4	A4F1G4S3
38	A4G4S4	A4F1G4S4	A4F1G4S3
39	A4F1G4S4	A4F2G4S4
